# Supplementary material for: Seafarer fatigue: a systematic review and narrative synthesis of concepts, risk factors, prediction methods, and risk management strategies
Source: Front Public Health. 2026 Jul 13;14:1835115. doi: 10.3389/fpubh.2026.1835115 (PMC13402546; doi:10.3389/fpubh.2026.1835115)
Supplement: Supplementary file 1 [file Table_1.XLSX]

## Sheet: Supplementary Table S1
Supplementary Table S1. Characteristics of included studies
No.	Author/year	Journal/source	Source type / design	Population/context	Fatigue focus	Main evidence domain	Key contribution for review	Main methodological/content limitation
1	Marquié JC, et al (2015)	Occupational and Environmental Medicine	Longitudinal occupational cohort study	Older workers/shift workers; non-maritime background	Cognition under chronic shift work	General fatigue/shift-work background	Shows that shift work can have long-term cognitive effects relevant to fatigue theory.	Based on an occupational cohort outside the maritime sector; the cognitive outcomes cannot be directly generalized to seafarers or shipboard watchkeeping.
2	Fan SQ, et al (2023)	Ocean & Coastal Management	Safety assessment / modelling study	Maritime safety assessment; seafarer psychological factors	Psychological factors and maritime safety	Maritime safety, accident analysis and human factors	Integrates seafarer psychological factors into maritime safety assessment.	Safety-assessment modelling focuses on psychological factors within a specific maritime-safety framework; empirical validation across ship types and crews is limited.
3	Pan HY (2023)	Shanghai Maritime University doctoral dissertation	Doctoral dissertation / accident-report and questionnaire-based modelling study	Crew fatigue in marine accidents; global maritime accident reports and crew questionnaire data	Causes and interventions of fatigue-induced maritime accidents	Maritime safety and accident-related fatigue	Provides a systematic dissertation-level analysis of fatigue causes, causal chains, evolution pathways and intervention strategies for crew fatigue in marine accidents.	Doctoral dissertation based on selected accident reports and questionnaire data; model assumptions and intervention effects require further external validation in operational shipboard settings.
4	Garbarino S, et al (2002)	Neuropsychobiology	Review / clinical-neuropharmacology article	Shift workers; non-maritime background	Brain function and shift work	General fatigue/shift-work background	Provides background on neurocognitive implications of shift work.	Clinical/neuropharmacological review outside the maritime sector; provides general neurobiological background rather than seafarer-specific evidence.
5	Oldenburg M, et al (2010)	Journal of Occupational Health	Narrative review / occupational health overview based on expert opinion and PubMed analysis	Seafarers	Occupational risks of seafaring	Maritime occupational context and health risks	Summarizes major occupational risks and challenges in seafaring and frames fatigue as one health and safety risk associated with shipboard stress and high demands.	Broad occupational-health review rather than a fatigue-specific empirical study; fatigue is discussed as one component of seafaring risk rather than measured directly.
6	Zhao ZW, et al (2020)	Marine Policy	Comparative mixed-methods case study using questionnaires and interviews	Seafarers and managers from two Chinese and two European shipping companies; 880 questionnaires and 60 interviews	Perceived fatigue and management approaches	Fatigue management and mitigation	Compares perceived fatigue and fatigue-mitigation management between Chinese and European shipping companies, highlighting differences in working conditions, participation and company practices.	Four-company case-study design based largely on self-reported perceptions; findings may not represent all national/company contexts or establish causal effects of management practices.
7	Fan SQ, et al (2023)	Reliability Engineering & System Safety	Psychophysiological data-driven machine-learning experiment	Maritime education/training and human-performance assessment; experienced and inexperienced seafarers assessed using fNIRS and ANN modelling	Objective human performance measurement using psychophysiological data and machine learning	Prediction, evaluation and neurophysiological/AI methods	Develops an objective psychophysiological data-driven method for maritime human-performance measurement, supporting discussion of monitoring and assessment approaches relevant to fatigue prediction.	Experimental HPM study rather than a direct seafarer-fatigue prevalence study; the method requires further validation across real shipboard tasks, fatigue states and wider seafarer samples.
8	Fan SQ, et al (2020)	Reliability Engineering & System Safety	Bayesian network / accident-data modelling	Maritime accident reports and coded human/organizational risk factors	Human factors in maritime accident analysis, including fatigue as a contributing factor	Maritime safety, accident analysis and human factors	Uses a data-driven Bayesian network/TAN approach to model relationships among human factors and accident types in maritime accident analysis.	Accident-report modelling depends on the completeness and consistency of coded investigation data; fatigue may be underreported or embedded within broader human-factor categories.
9	Lützhöft M, et al (2010)	American Journal of Industrial Medicine	Field study	30 seafarers on 13 ships in Swedish shipping; 15 in a 6-on/6-off system and 15 in a 4-on/8-off system	Sleepiness, fatigue and sleep under 6-on/6-off and 4-on/8-off watch systems	Maritime fatigue prevalence, measurement and risk factors	Provides onboard field evidence using electrooculography, actigraphy, diaries and reaction-time tests to compare fatigue and sleepiness under different watch systems.	Small field sample from Swedish shipping; findings are valuable but may not generalize to all vessel types, nationalities or watchkeeping arrangements.
10	Han L (2019) [in Chinese]	Industrial Innovation Research, 2019(04):119–120	Chinese professional article / narrative and case-based discussion	Crew fatigue, maritime safety and accident-prevention context	Fatigue causes, symptoms, hazards and countermeasures	Fatigue management and mitigation; maritime safety and accident-related fatigue	Summarizes fatigue causes, symptoms and safety hazards, discusses the Shen Neng 1 grounding case, and proposes countermeasures at legislative, company and supervisory levels.	Professional/case-based Chinese article; discussion relies on secondary institutional data and selected accident examples rather than systematic empirical sampling.
11	Härmä M, et al (2008)	Chronobiology International	Article/proceedings paper; questionnaire and sleep/work diary study	185 Finnish bridge officers completed the questionnaire; 95 completed a seven-day sleep diary while at sea	Sleepiness under 6/6 and 4/8 watch systems among bridge officers	Maritime fatigue prevalence, measurement and risk factors	Shows that the 6/6 watch system was associated with higher severe sleepiness during early morning hours compared with 4/8 and other watch systems.	Finnish bridge-officer sample with questionnaire and short sleep-diary data; findings focus on sleepiness and may not capture all dimensions of fatigue or all shipboard groups.
12	Salyga J, et al (2011)	Medicina-Lithuania	Cross-sectional survey	Lithuanian seafarers	Psychoemotional strain, fatigue and health complaints	Maritime fatigue prevalence, measurement and risk factors	Links psychoemotional strain and fatigue with seafarer health complaints.	Cross-sectional and self-report based; causal relationships between psychoemotional strain, fatigue and health complaints cannot be established.
13	Hebbar AA, Mukesh N (2020)	International Maritime Health	Pilot questionnaire survey	288 seafarers, 18 shipping companies/ship-management companies and 6 maritime administrations during COVID-19	COVID-19-related welfare, contract extension, shore leave, repatriation and fatigue/strain	Psychosocial context and COVID-related strain	Provides evidence that pandemic-related restrictions and contract extensions affected seafarers’ well-being, work performance and fatigue-related concerns.	Pilot survey during COVID-19; fatigue was embedded in a broader welfare context and findings may not generalize beyond pandemic-related disruption.
14	Wadsworth EJK, et al (2006)	American Journal of Industrial Medicine	Tour-of-duty fatigue study	Seafarers during a tour of duty	Fatigue patterns over duty period	Maritime fatigue prevalence, measurement and risk factors	Provides diary-based evidence that day-to-day fatigue among seafarers changes during a tour of duty, with fatigue on waking increasing over time and varying by tour characteristics.	Older observational evidence on tour-of-duty fatigue; measurement and operational contexts may not reflect current crewing and regulatory conditions.
15	Cui RD, et al (2022)	Ocean Engineering	Empirical case study / exposure study	Chinese seafarers; engine noise exposure	Engine noise and fatigue	Maritime fatigue prevalence, measurement and risk factors	Provides onboard quantitative evidence that marine engine noise is associated with objective sleep disturbance and fatigue-related recovery problems.	Empirical evidence is context-specific to the studied vessel/crew setting; causal inference between noise exposure and fatigue remains limited.
16	Dohrmann SB, et al (2017)	International Archives of Occupational and Environmental Health	Systematic review and quality assessment	Seafarer fatigue studies	Determinants of fatigue	Review and quality appraisal	Synthesizes determinants of seafarers' fatigue and assesses study quality.	Review findings are constrained by heterogeneity and quality of the included studies; quantitative pooling or effect estimation is limited.
17	Grandjean E (1979)	British journal of industrial medicine	Classical conceptual article	Industrial workers; non-maritime background	Industrial fatigue concept	General fatigue/shift-work background	Provides foundational conceptual background on occupational fatigue.	Foundational conceptual article outside the maritime sector; evidence base and terminology are dated.
18	Eysenck MW (2002)	Contemporary Psychology: APA Review of Books	Book review / secondary source	Human performance, cognition, stress and individual differences; non-maritime background	Cognition, stress and human performance background	General cognition/stress background	Provides secondary background support for human performance, cognition and stress concepts.	Book review/secondary source rather than a primary empirical study; it cannot provide direct data on fatigue or seafarers.
19	Gander P, et al (2011)	Accident Analysis and Prevention	Review / policy-oriented fatigue-risk-management article	Regulatory and industry/company level	Organizational FRMS factors	Fatigue management and mitigation	Frames fatigue risk management at regulatory and company levels.	FRMS-oriented review/policy article with cross-sector scope; maritime-specific implementation evidence is limited.
20	IMO (2019)	International Maritime Organization / IMO Publishing	International maritime guideline / policy document	Maritime industry stakeholders	Fatigue definition, causes, consequences and management principles	Fatigue management and regulation	Provides authoritative maritime fatigue definition and guidance for fatigue risk mitigation and management.	Guideline/policy document rather than empirical research; it provides authoritative definitions and principles but does not test intervention effectiveness.
21	Ronca V, et al (2023)	Brain Sciences	Full-mission bridge simulator experiment	26 mariners / ship operators	EEG-based workload, stress and attention	Prediction, evaluation and neurophysiological/AI methods	Demonstrates neurophysiological assessment of maritime operators in simulator scenarios.	Simulator-based experiment with a limited participant sample; findings may not fully capture real shipboard fatigue, sleep loss or operational stressors.
22	Baygi F, et al (2022)	Bmc Public Health	Mixed-methods study	Seafarers	Psychosocial issues and sleep quality	Psychosocial context and sleep quality	Links psychosocial issues with sleep quality among seafarers.	Mixed-methods study with context-specific psychosocial evidence; sample representativeness and causal inference are limited.
23	Zhao ZW, et al (2023)	Marine Policy	Empirical study	Chinese seafarers during COVID-19	Pandemic fatigue experiences	Psychosocial context and COVID-related strain	Shows pandemic-related fatigue experiences among Chinese seafarers.	COVID-19-specific empirical context; fatigue experiences may reflect exceptional pandemic restrictions rather than routine maritime operations.
24	Zhao ZW, et al (2017)	Journal of Dalian Maritime University	Factor analysis / empirical study	European shipping companies / crew	Factors influencing crew fatigue	Maritime fatigue prevalence, measurement and risk factors	Analyzes fatigue-related factors based on European shipping company contexts.	Company-/region-specific empirical context; generalizability to other fleets, nationalities and operational settings is limited.
25	Smith AP, Allen PH, Wadsworth EJK (2008)	Contemporary Ergonomics 2008	Conference proceedings / book chapter	Seafarer fatigue literature and Cardiff research programme findings	Fatigue evidence, legislation, guidance and management recommendations	Review and research agenda	Summarizes conclusions from the Cardiff seafarer fatigue research programme and discusses prevention, legislation, guidance and future directions.	Proceedings/book-chapter summary of programme findings rather than a full standalone empirical article; methodological details are compressed.
26	Besikçi EB, et al (2016)	Maritime Policy & Management	Subjective measurement study	Seafarers	Subjective fatigue and mental symptoms	Maritime fatigue measurement	Assesses seafarers' subjective fatigue levels and mental symptoms.	Subjective fatigue measurement study; reliance on self-report limits objective validation and causal interpretation.
27	Smith AP, Allen P, Wadsworth E (2006)	MCA Research Report 464; Centre for Occupational and Health Psychology, Cardiff University	Research programme report	Commercial seafarers and maritime work settings; working hours, ship operations, fatigue, health, injury, and ship-type/trade contexts	Seafarer fatigue extent, operational consequences, health/injury outcomes, worst-case scenarios, and best-practice recommendations	Maritime fatigue prevalence, risk factors and management	Provides a foundational programme-level evidence base on the extent, consequences, and management of seafarer fatigue, supporting this review’s synthesis of fatigue risk factors and fatigue management strategies.	Project report/research programme output rather than a peer-reviewed empirical journal article; findings reflect the evidence base and maritime contexts available in the mid-2000s.
28	Allen P, Wadsworth E, Smith A (2008)	International maritime health	Literature review	Recent seafarer fatigue literature	Recent literature on seafarers' fatigue	Review and evidence mapping	Reviews recent literature on seafarers' fatigue.	Older literature review; does not cover recent physiological monitoring, machine-learning prediction or post-pandemic evidence.
29	Mansyur M, et al (2021)	Bmc Public Health	Cross-sectional study	Indonesian tugboat crewmembers	Working hours, sleep quality, work-family conflict	Maritime fatigue prevalence, measurement and risk factors	Identifies long working hours, poor sleep and work-family conflict as fatigue determinants.	Cross-sectional and self-reported; causal links among working hours, sleep quality, work-family conflict and fatigue cannot be established.
30	Rajapakse A, Emad GR (2023)	Marine Policy	Policy/review article	Maritime accident context	Fatigue contribution to accidents	Maritime safety and accident-related fatigue	Highlights fatigue as an unresolved contributor to accidents at sea.	Policy/narrative article; empirical data and systematic search procedures are limited.
31	Hystad SW, Eid J (2016)	Safety and Health at Work	Cross-sectional survey	Seafarers	Sleep and fatigue; environmental stressors and psychological capital	Maritime fatigue prevalence, measurement and risk factors	Shows the role of environmental stressors, duration at sea and psychological capital in sleep/fatigue.	Cross-sectional survey; self-report measures limit causal interpretation and objective sleep/fatigue validation.
32	Österman C, et al (2020)	Safety Science	Occupational safety and health study	Service crew on passenger ships	OSH and shipboard working conditions	Subgroup/working-condition differences	Provides subgroup-specific evidence for service crew on passenger ships.	Broader occupational safety and health study; fatigue is only one component of the wider shipboard working-environment analysis.
33	Chen SY (2022)	Dalian Maritime University, Master’s thesis	Professional master’s thesis / case-work intervention study	10 male seafarers for assessment; 3 seafarers selected for case-work intervention	Psychological fatigue, FSAS assessment, semi-structured interviews and social-work intervention	Psychosocial intervention and fatigue management	Uses case-work methods, cognitive-behavioural theory and social learning theory to examine and alleviate seafarers’ psychological fatigue, including reduced work motivation, cognitive decline and emotional dysregulation.	Small intervention-focused master’s thesis based on 10 assessed seafarers and 3 case interventions; generalizability and long-term follow-up evidence are limited.
34	Shan DS, Neis B (2020)	Safety Science	Qualitative or empirical safety study	Canadian short-sea seafarers	Mobility, regulation and fatigue-related safety concerns	Subgroup/working-condition differences	Links employment-related mobility and regulatory weakness with fatigue-related safety concerns.	Context-specific qualitative/empirical evidence from Canadian short-sea seafaring; transferability to other maritime sectors may be limited.
35	Li WH (2013)	Navigation Technology	Survey / descriptive empirical study	300 seafarers from tanker, cargo and container-shipping companies	Subjective fatigue symptoms; physical, psychological and physiological fatigue; fatigue factor model	Maritime fatigue prevalence, measurement and risk factors	Provides Chinese survey evidence on seafarer fatigue levels and fatigue characteristics, including a factor model and descriptive results across fatigue dimensions.	Descriptive survey with subjective questionnaire data; sampling procedure, measurement validation and inferential analysis are limited.
36	Wang B (2017)	China Maritime Safety	Professional review / practice-oriented countermeasure article	Seafarers; shipboard fatigue management and maritime operations	Causes, hazards, identification and countermeasures for seafarer fatigue	Risk factors and fatigue management/mitigation	Provides an IMO-informed classification of fatigue causes into individual, management, ship-specific and environmental factors, and summarizes practical measures for identifying, preventing and reducing seafarer fatigue.	Professional narrative article; it classifies causes and countermeasures but does not provide original empirical data or quantitative validation.
37	Pan HY (2020)	Journal of Southeast University	Scenario analysis / morphological analysis / human-factors study	Maritime transportation process; crew fatigue-factor system	Human fatigue factors and scenario construction across sleep/rest/rhythm, work, personal and environmental factors	Risk factors and pathways; maritime safety and accident-related fatigue	Constructs a maritime human-fatigue factor framework and scenario-analysis approach, identifying workload and ship movement as key scenario variables and proposing monitoring and work-plan solutions.	Scenario-analysis and framework-oriented study; practical shipboard validation and causal testing of the proposed factor relationships are limited.
38	Wadsworth EJK, et al (2008)	Occupational Medicine-Oxford	Cross-sectional health study	Seafaring population	Fatigue and health	Maritime fatigue prevalence, measurement and risk factors	Links fatigue with health outcomes in a seafaring population.	Older cross-sectional health evidence; causal relationships between fatigue and health outcomes cannot be established.
39	Oldenburg M, Jensen HJ (2019)	Bmj Open	Cross-sectional study	Day workers and watchkeepers on board at high seas	Sleepiness by work schedule	Maritime fatigue prevalence, measurement and risk factors	Compares sleepiness among day workers and watchkeepers.	Cross-sectional and self-report based; objective sleepiness or physiological fatigue measures are not central.
40	Pauksztat B (2017)	Maritime Policy & Management	Qualitative/perception study	Short-sea cargo shipping lines	Job demands, work and sleep	Subgroup/working-condition differences	Shows how seafarers perceive job demands and their effects on onboard work/life.	Context-specific qualitative/perception evidence from short-sea cargo shipping; findings may not represent other vessel types or routes.
41	Lucas D, et al (2020)	International Journal of Environmental Research and Public Health	Commentary / methodological critique	Occupational groups among seafarers	Stress, strain, sleep, boredom and occupational-group differences	Subgroup/working-condition differences	Highlights methodological concerns in occupational-group stress/strain research and emphasizes boredom, sleep and psychosocial dimensions among seafarers.	Commentary/methodological critique rather than primary empirical evidence; it does not provide original data for prevalence, risk estimation or intervention effects.
42	An J, et al (2022)	Frontiers in Psychology	Empirical study	Chinese seafarers	Vacation schedule and fatigue	Maritime fatigue prevalence, measurement and risk factors	Examines relationship between vacation schedule and seafarer fatigue.	Population-specific empirical evidence from Chinese seafarers; vacation-schedule effects may vary by company policy, contract duration and vessel operation.
43	Kim SJ, et al (2024)	Applied Sciences-Basel	Survey study	Seafarers exposed to ship noise	Ship noise, sleep disturbance and fatigue-related accident risk	Maritime fatigue prevalence, measurement and risk factors	Links ship noise with sleep disturbance, fatigue increase and accident risk.	Survey-based evidence; causal links among ship noise, sleep disturbance, fatigue and accident risk require longitudinal or experimental confirmation.
44	Li S, Fang WN, Wu J, Wang B (2019)	China Safety Science Journal, 29(02):7–12	Method comparison study / shift-fatigue calculation case	Subway drivers on Beijing Subway Yanfang Line; non-maritime analogue	Shift fatigue evaluation; Ikeda method and Fatigue Index (FI)	General fatigue evaluation / non-maritime methodological analogue	Compares Ikeda and FI methods for single-shift and periodic-shift fatigue assessment, showing different strengths for detailed shift-task evaluation and long-shift assessment.	Non-maritime railway/subway context; the fatigue-calculation comparison is methodologically relevant but not validated for shipboard watchkeeping.
45	Zhang ZY, et al (2019)	Journal of Qingdao Ocean Crew Vocational College	Model-development article / improved fuzzy comprehensive evaluation	Crew fatigue evaluation; example analysis of a ship collision case	Crew fatigue evaluation model	Prediction, evaluation and reliability/HRA methods	Develops an improved fuzzy comprehensive evaluation model for crew fatigue using combined weighting and interval quantification.	Model-development article using a case example; external validation with independent seafarer samples or operational data is limited.
46	Jia WC (2020)	Beijing Jiaotong University, Master’s thesis	Master’s thesis / workload-based staffing and shift-scheduling fatigue evaluation	Subway station staff at Beijing Subway Line 2 Xizhimen Station; non-maritime analogue	Workload, biorhythm, shift-scheduling fatigue and staffing allocation	General fatigue scheduling / non-maritime methodological analogue	Develops workload-based staffing and biorhythm-based shift-fatigue evaluation for station staff, using adapted Ikeda-method coefficients, AHP and subjective-fatigue validation.	Non-maritime subway station-service context; external validity for shipboard work organization and seafarer watchkeeping remains untested.
47	Cui RD, et al (2023)	Asce-Asme Journal of Risk and Uncertainty in Engineering Systems Part a-Civil Engineering	Human reliability analysis / performance-shaping factor evaluation	Maritime HRA context	Seafarer fatigue as performance-shaping factor	Prediction, evaluation and reliability/HRA methods	Evaluates seafarer fatigue as a performance-shaping factor in maritime HRA.	HRA/modelling study; results depend on performance-shaping-factor assumptions and require empirical validation in shipboard operations.
48	Russo A, et al (2022)	Journal of Marine Science and Engineering	Probabilistic human-error study	Seafaring	Human error caused by fatigue, stress and anxiety	Maritime safety and accident-related fatigue	Estimates conditional probability of human error related to fatigue, stress and anxiety.	Probabilistic human-error estimates rely on modelling assumptions and data quality; external validation remains limited.
49	Li CH, Fu YH (2023)	China Navigation	EEG-based recognition model	Ship drivers	Fatigue level recognition based on EEG	Prediction, evaluation and neurophysiological/AI methods	Uses EEG for fatigue-level recognition in ship drivers.	EEG-based recognition model likely depends on limited experimental conditions; robustness across shipboard environments and individual differences requires further validation.
50	Kim JH, Jang SN (2018)	International Journal of Environmental Research and Public Health	Empirical study	Seafarers	Quality of life, organizational culture, self-efficacy and fatigue	Psychosocial context and quality of life	Links organizational culture and self-efficacy with perceived fatigue and quality of life.	Cross-sectional self-report design; causal pathways among organizational culture, self-efficacy, fatigue and quality of life cannot be established.
51	Jepsen JR, et al (2016)	Journal of Environmental and Occupational Medicine	Review / mitigation measures overview	Seafarer fatigue mitigation	Mitigation measures	Fatigue management and mitigation	Reviews mitigation measures for seafarer fatigue.	Short review/overview of mitigation measures; systematic evidence grading and intervention-effect quantification are limited.
52	Wang XF (2023)	China Maritime Safety, 2023(03), 32-34	Professional/narrative article / compliance discussion	Seafarer fatigue and compliance with fatigue-related conventions	Fatigue issues, work-rest rules and convention implementation	Fatigue management and compliance	Discusses seafarer fatigue, STCW/MLC work-rest provisions, implementation difficulties and regulatory suggestions.	Professional compliance discussion; it provides regulatory analysis but no original empirical data on fatigue prevalence or intervention effectiveness.
53	Crestelo Moreno F, et al (2026)	Reliability Engineering & System Safety	Systematic review of accident reports	Marine casualty reports 2017-2025	Fatigue underreporting in accident investigations	Maritime safety and accident-related fatigue	Shows fatigue is underreported in official accident investigations and discusses reliability implications.	Accident-report review depends on the quality and completeness of official reports; fatigue may still be underreported or difficult to infer.
54	Giorgi A, et al (2024)	Behavioral Sciences	Driving-simulator EEG/eye-tracking experiment	Professional drivers; non-maritime analog	Fatigue onset and visual attention	Prediction, evaluation and neurophysiological/AI methods	Shows EEG-driven fatigue onset detection and changes in visual attention.	Non-maritime driving-simulator experiment; fatigue-detection findings require validation in maritime tasks and shipboard environments.
55	Giorgi A, et al (2025)	Frontiers in Bioengineering and Biotechnology	Simulated and real driving physiological study	Professional drivers; non-maritime analog	EEG-driven vs time-on-task fatigue assessment	Prediction, evaluation and neurophysiological/AI methods	Shows physiology-based labelling can better capture individual fatigue dynamics.	Non-maritime driving study; physiological labels and fatigue dynamics may not transfer directly to seafarer watchkeeping or vessel operation.
56	Dello Iacono F, et al (2025)	Brain Sciences	Simulated driving neurophysiological experiment	Licensed drivers; non-maritime analog	Passive/active mental fatigue and MDrow index	Prediction, evaluation and neurophysiological/AI methods	Shows MDrow sensitivity to passive and active mental fatigue.	Non-maritime simulated-driving evidence; onboard maritime validation and seafarer-specific samples are needed.
